# Supplementary material for: Capicua regulates neural stem cell proliferation and lineage specification through control of Ets factors
Source: Nat Commun. 2019 May 1;10:2000. doi: 10.1038/s41467-019-09949-6 (PMC6494820; doi:10.1038/s41467-019-09949-6)
Supplement: Supplementary file 4 — Source Data [file 41467_2019_9949_MOESM4_ESM.xlsx]

## Sheet: Figure 1
Figure 1j		Each entry represents intensity of staining per nuclei					nuclei were chosed from 5 different mice brain sections
	Sox2+	Tbr1+	Tbr2+	NeuN+	GFAP+	PGDFRA+	CNPase+	Cc1+	Aldh1+
	526119	2104190	837998	1364793	365134	281429	578892	939207	1356181
	250461	1140104	618444	1401594	289640	179607	388668	581974	566392
	405781	1626765	1070494	1704230	368039	220681	322428	1007745	1453829
	359229	1715263	493425	1329722	2674101	263721	1413222	318670	983331
	356979	1375585	687698	2213720	626655	874276	780574	433665	566211
	354524	2330042	492722	1899135	409917	692653	421533	396475	985111
	529739	1079271	537672	1212150	219121	2131368	510537	578362	589291
	546376	1669669	712553	1222471	772412	482724	438353	276405	1235527
	238764	2619929	813150	2135185	547469	403320	675103	663512	876633
	731831	1012922	755876	1365767	947928	466124	424196	657018	789111
	330697	1130456	708493	1589262	792023	278185	480159	662648	1673331
	373782	1173477	499254	965523	792457	322206	240335	552054	1077533
	535049	1143243	489877	1767508	978035	316568	348788	529236	1089733
	295496	1322660	825045	1131003	1449076	113311	402996	593890	1221233
	413096	1471430	519747	913188	594323	352207	631552	643565	783320
	523204	1592997	471110	995125	401406	283486	748861	447757	598888
	753910	1475110	502132	823085	261804	258007	578641	546512	387762
	447635	1553559	647011	1119791	1169382	57093	719840	482541	678822
	362781	1540360	753917	1003199	870975	295846	696128	539730	986777
	548442	1337794	1505133	1262696	1996544	476413	370635	585385	999373
	557371	1365961	738726	938849	875238	156295	616798	645678	1321223
	534595	1187584	559953	950548	173943	271224	335478	466111	1389290
	312181	924090	845879	1031427	484311	147917	234525	757476	599811
	441830	2062752	797701	860820	957614	228754	390619	470816	1212211
	356767	1578115	565701	3139125	867160	130922	413381
	367923	1491052	712728	1912740	841156	311198	182401
	406717	964510	638734	3409972	836231	259869	299659
	401762	740293	402452	3642511		243239	408602
	389190	1337855	828582	2017003		164252	656749
	251123	1453798	651968	1828010		429423	290159
	683119	1463920	688059	2741323		215212	377963
	360710	1344263	509429	2929141		94140
	243227	1112128	695648	1724940
	373969	2196521	943297	2201604
	561449	1368151	569190
	525848	2180060	575464
	323223		1062327

## Sheet: Figure 2
Figure 2e		%NeuN+/DAPI	n=5 mice per group
		Control	CICnull
		84.4486	74.8538
		83.7115	73.9313
		82.5112	76.1157
		82.1998	77.9207
		77.3424	80.1839
		%Gfap+/DAPI	n=5 mice per group
		Control	CICnull
		10.2572	12.3444
		7.31872	12.4762
		10.0506	14.0191
		9.42281	13.3916
		10.9865	10.0921
		%Sox10+/DAPI	n=5 mice per group
		Control	CICnull
		7.02802	9.12587
		6.08067	13.8889
		7.89067	12.4429
		8.5883	12.4011
		7.55682	10.742
Figure 2g		%Olig2+/DAPI	n=5 mice per group
		Control	CICnull
		3.93333	10.7985
		6.2542	11.0553
		4.50771	13.071
		5.20024	9.03454
		5.04787	10.1773
		%Pdgfra+/Olig2+	n=3 mice per control group and n=4 for CICnull group
		Control	CICnull
		30.445	39.5397
		27.2316	48.0874
		26.9321	43.7269
			46.7672
		%CNPase+/Olig2+	n=5 mice per group
		Control	CICnull
		76.9212	40.4398
		75.0002	42.563
		73.5813	39.8748
		66.6732	46.0791
		72.4142	21.0491
		MBP density in cortex	n=6 mice per group
		Control	CICnull
		188590	176866
		229258	124597
		386824	95631
		242451	44671.8
		335591	115668
		508289	159193

## Sheet: Figure 3
	%EdU/GFP+	n=5 mice for control and 4 embryo for CICnull group
Figure 3b	PCIG2	PCIG2-Cre
	3.47222	8.92857
	4.52261	10.7981
	2.92887	9.49721
	3.21101	10.7143
	4.73373
Figure 3d	X million cells/biological replicate	n=3 biological replicates	Each biological replicate is aveage of 3 technical replicates
	Control	CICnull
	0.86	3.19
	0.981	3.12
	1.09	2.4
Figure 3e		n=3 biological replicates	Each biological replicate is aveage of 3 technical replicates
	Control	CICnull
	46.9776	88.4615
	34.9676	68.3168
	26.8977	75.9615
Figure 3f				Control			CICnull
			n=3 biological replicates	n=1	n=2	n=3	n=1	n=2	n=3
			G1	67.22	65.02	73.39	54.36	40.82	38.15
			S	24.96	27.77	18.79	38.85	55.23	58.24
			G2	7.82	7.21	7.89	6.78	3.95	3.61
Figure 3g	Each color is one biological replicate
	Control	CICnull
	78	431
	85	438
	107	1071	Control								CIC null
	118	990	78	85	107	118	150	166	274	89	431	438	1071	990	1115	1926	1909	1721
	150	1115
	166	1926
	274	1909
	89	1721
Figure 3h	Each color is one biological replicate
	Control	CICnull
	0.000263266	0.003455
	0.000391	0.002174
	0.0002344	0.002638
	0.0002897	0.00278707
	0.00026288	0.00299582
	3.43e-05	0.000563
	3.12e-05	0.000318
	6.96e-06	0.000365
Figure 3i	Each color is one biological replicate
	Control	CICnull
	78	431
	85	438
	107	1071
	118	990
	150	1115
	166	1926
	274	1909
	89	1721
Figure 3k		Control			CICnull
		n=1	n=2	n=3	n=1	n=2	n=3
	Symmetric Ki67+	29.375	23.8532	19.6262	88.4615	68.3168	75.9615
	Asymmetric Ki67+	38.125	55.0459	58.8785	7.69231	11.8812	9.61538
	Symmetric Ki67-	32.5	21.1009	21.4953	3.84615	19.802	14.4231
Figure3b-Blots

## Sheet: Figure 4
Figure 4c
	%Sox2+GFP+/GFP+	n=4 mice per group
	Empty	PCIG2-Cre	PCIG2-Cre;PB-DNETV5
	5.432	10.673	7.442
	6.875	11.334	6.783
	5.112	9.872	7.323
	4.479	12.474	5.688
Figure 4e
	%Sox9+GFP+/GFP+	n=4 mice per group
	Empty	PCIG2-Cre	PCIG2-Cre;PB-DNETV5
	7.69231	15.6522	8.33333
	7.0632	14.9533	5.88235
	4.05405	18.4466	6.55738
	6.67808	14.8148	4.47761
Figure 4g
	%Tbr1+GFP+/GFP+	n=5 mice for Empty group, n=6 mice for PCIG2-Cre and PCIG2-Cre;PB-DNETV5 groups
	Empty	PCIG2-Cre	PCIG2-Cre;PB-DNETV5
	6.09756	1.49254	3.27869
	3.66972	0	3.79747
	3.78788	2.5641	2.63158
	5.26316	1.79641	3.62319
	4.2735	1.72414	2.8777
		2.40964	4.54545
Figure 4i
	%Aldh1+GFP+/GFP+	n=6 mice for Empty group, n=5 mice for PCIG2-Cre and PCIG2-Cre;PB-DNETV5 groups
	Empty	PCIG2-Cre	PCIG2-Cre;PB-DNETV5
	1.49254	2.98507	3.7037
	0	1.79641	2.46914
	2.5641	4.5977	0.943396
	1.79641	5.10204	1.17647
	1.72414	3.78788	2.08333
	2.40964
Figure 4k
	%Olig2+GFP+/GFP+	n=4 mice for Empty group, PCIG2-Cre and PCIG2-Cre;PB-DNETV5 groups
	Empty	PCIG2-Cre	PCIG2-Cre;PB-DNETV5
	5.68475	14.1538	8.37696
	4.45545	12.9032	7.65957
	7.86517	13.6364	8.36237
	8.87372	11.2717	9.14454
Figure 4l
	%Olig2+Pdgfra+GFP+/GFP+	n=4 mice for Empty, PCIG2-Cre and PCIG2-Cre;PB-DNETV5 groups
	Empty	PCIG2-Cre	PCIG2-Cre;PB-DNETV5
	4.54545	13.0435	6.25
	5.55556	14.8148	11.1111
	9.52381	12.5	8.33333
	3.84615	12.8205	9.67742

## Sheet: Figure 5
Figure 5b		n=3 biological replicates				Each biological replicate is aveage of 3 technical replicates
		Control			CICnull
		n=1	n=2	n=3	n=1	n=2	n=3
	Nestin+/DAPI	100	99	99.4	100	98.6	98.4
	Sox9+/DAPI	11.8421	10.4938	14.5631	41.4634	34.8066	35.9375
	Olig2+/DAPI	17.5258	14.4144	10.582	29.4964	26.9231	32.8638
Figure 5g	n=3 biological replicates				Each biological replicate is aveage of 3 technical replicates
	%Tuj1+/DAPI	n=5 mice per group
	Control	CICnull
n=1	68.45	20.109
n=2	59.1	34.43
n=3	75.99	17.34
Figure 5h	n=3 biological replicates				Each biological replicate is aveage of 3 technical replicates
	%Gfap+/DAPI	n=5 mice per group
	Control	CICnull
n=1	74.6	23.1
n=2	73.87	34.13
n=3	56.22	29.12
Figure 5i
		Control											CICnull
n=3 biological replicates	PGDFRα+Olig2+/Olig2+	39.759	42.8571	35.2941									70.8333	66.1597	69.3548
n=3 biological replicates	O4+Olig2+/Olig2+	70.2703	77.9661	70.6522									16.4384	20.202	18.4049
n=3 biological replicates	MBP+Olig2+/Olig2+	5.88235	5.06329	4.79452	7.40741	6.17284	11.039	8.10811	13.7931	10.8911	9.02256		2.5974	0.847458	1.33333	1.51515	2.85714	0	2.5	5	3.5503	0.625
Figure5c blots
Figure5c Blots
Figure5c Blots
Figure5j Blots

## Sheet: Figure 6
Figure 6b	n=3 biological replicates		Each biological replicate is aveage of 3 technical replicates
	%Olig2+/DAPI
	Control	CICnull
	6.344	9.763
	3.563	7.853
	4.271	8.4
Figure 6b	n=3 biological replicates		Each biological replicate is aveage of 3 technical replicates
	%Tuj1+/DAPI
	Control	CICnull
	2.4	1.55
	3.24	2.22
	3.22	2.15
Figure 6b	n=3 biological replicates		Each biological replicate is aveage of 3 technical replicates
	%Sox2+/DAPI
	Control	CICnull
	17.45	33.28
	15.563	36.86
	18.547	37.36
Figure 6d	n=3 biological replicates		Each biological replicate is aveage of 3 technical replicates
	%Olig2+/DAPI
	Control	CICnull
	4.26	18.59
	6.72	17.21
	7.22	21.26
Figure 6d	n=3 biological replicates		Each biological replicate is aveage of 3 technical replicates
	%Gfap+/DAPI
	Control	CICnull
	4.65	7.45
	2.44	5.66
	5.76	6.12
Figure 6d	n=3 biological replicates		Each biological replicate is aveage of 3 technical replicates
	%Sox2+/DAPI
	Control	CICnull
	23.46	31.34
	18.98	27.47
	16.61	35.3
Figure 6f	n=3 biological replicates		Each biological replicate is aveage of 3 technical replicates
	%Tuj1+/DAPI
	Control	CICnull
	18.78	6.32
	17.32	7.94
	22.34	4.54
Figure 6f
	n=3 biological replicates		Each biological replicate is aveage of 3 technical replicates
	%Gfap1+/DAPI
	Control	CICnull
	13.21	6.31
	10.63	8.43
	12.23	9.07
Figure 6f
	n=3 biological replicates		Each biological replicate is aveage of 3 technical replicates
	%Sox2+/DAPI
	Control	CICnull
	8.77	12.23
	10.23	16.98
	8.88	14.61
Figure 6g
	n=3 biological replicates		Each biological replicate is aveage of 3 technical replicates
	Sox2+EdU+/Sox2+
	Control	CICnull
	0.54	0.65
	0.67	0.99
	0.44	1.23
Figure 6h
	n=3 biological replicates		Each biological replicate is aveage of 3 technical replicates
	Olig2+EdU+/Olig2+
	Control	CICnull
	0.53	0.76
	0.88	1.14
	0.87	0.58
Figure 6i
	n=3 biological replicates		Each biological replicate is aveage of 3 technical replicates
	Total Gfp+ cells
	Control	CICnull
	2659	1341
	2234	1433
	3326	1640
Figure 6j
	n=3 biological replicates		Each biological replicate is aveage of 3 technical replicates
	Total Tuj1+ cells
	Control	CICnull
	3201	2362
	2569	1672
	3019	1869

## Sheet: Figure 7
Figure 7a
		Control			CICnull
		n=1	n=2	n=3	n=1	n=2	n=3
	Etv1	566.73	662.23	363.02	427.53	295	416.64
	Etv4	45.51	115.48	41.25	1257.98	919.96	1649.34
	Etv5	200.36	169.85	174.37	9351.98	7609.8	3393.15
Figure 7J	Each entry represents intensity of staining per nuclei					n=5 mice per marker
	Sox2+	Pdgfra+	CNPase+	Gfap+
	3029.99	4933.9	348.743	1233.64
	3189.72	3270.32	643.064	253.944
	3809.03	1485.97	829.932	888.217
	3973.59	1258.62	677.243	754.97
	1959.31	2669.87	129.478	453.389
	3194.35	4071.51	141.991	267.162
	2714.37	1913.8	635.644	220.128
	1792.88	1782.72	355.658	1032.89
	3077.72	2240.09	611.621	657.506
	5130.86	1651.38	678.559	193.646
	4262.17	2431.1	76.574	347.215
	3208.91	1817.23	223.015
	4707.66	2640.78	62.336
	2936.55	1943.04	344.966
	4504.38	2572.12	739.661
	4092.53	1091.34	422.89
	4013.88	3378.03	453.122
	3741.95	1759.4	277.644
	3603.94	1683.68	614.869
	4008.1	3321.68
	4139.73	604.23
		1245.69
		2439.38
		2654.97
Figure7b Blots
Figure7c Gel

## Sheet: Figure 8
Figure 8d	Tuj1+ percentage
	n=3 biological replicates		Each biological replicate is aveage of 3 technical replicates
	Control	CICnull	CICnull;DN-ETV5	ETV5
	68.45	21.2	53.65	27.76
	59.1	15.67	44.98	24.44
	75.99	27.31	59.18	41.55
Figure 8e	GFAP+ percentage
	n=3 biological replicates		Each biological replicate is aveage of 3 technical replicates
	Control	CICnull	CICnull;DN-ETV5	ETV5
	74.6	18.56	56.44	38.21
	73.87	32.22	63.09	45.42
	56.22	26.35	47.33	53.27
Figure 8f	Olig2+ percentage
	Each shaded colour represents the biological replicate with respective technical replicates
	Control	CICnull	CICnull;DN-ETV5	ETV5
	48.8	66.3793	52.1739	59.1837
	43.77	57.561	53.8153	57.7982
	56.17	61.7284	59.919	68.4492
	40.76	66	52.0362	63.1902
	38.86	100	65.0206	66.2921
		100	56.8889	55.2239
		65.5738	54.491	71.3115
		62.8272	54.5455	55.4348
		60.5735	61.4525	57.1429
		56.338	51.8519
Figure 8f	Pdgfra+ percentage
	Each shaded colour represents the biological replicate with respective technical replicates
	Control	CICnull	CICnull;DN-ETV5	ETV5
	39.759	45.2703	40	54.023
	42.8571	72.6316	67.1053	73.0159
	35.2941	60.3306	48.9796	73.4375
		65.0485	38.6139	72.8155
		37.7622	34.9593	66.1017
		86.5979	37.1795	68.4685
		61.6541	37.931	73.5632
		60.4839	61.6162	76.4706
		72.3077	34.8214	75
Figure 8f	Mbp+ percentage
	Each shaded colour represents the biological replicate with respective technical replicates
	Control	CICnull	CICnull;DN-ETV5	ETV5
	5.88235	2.5974	2.08333	4.49438
	5.06329	0.847458	4.47761	2.98507
	4.79452	1.33333	2.02703	3.40909
	7.40741	1.51515	7.82609	1.23457
	6.17284	2.85714	5.06329	2.46914
	11.039	0	5.46875	2.80374
	8.10811	2.5	7.69231	1.63934
	13.7931	5	11.1111	2.5
	10.8911	3.5503	4.54545	2.53165
	9.02256	0.625	2.67857
Figure 8h
	n=3 mice embryos	n=4 mice
	PCIC2-EMPTY	PCIC2-ETV5
	3.73134	7.88177
	2.25989	5.97826
	3.25203	5.68182
		6.66667
Figure 8j	Edu+ GFP+ %
	n=4 mice embryos	n=4 mice
	PCIC2-Cre	PCICG2-Cre+DNETV5
	9.18367	3.34928
	5.69106	4.93827
	10.3943	3.36538
	11.7978	3.57143
Figure 8k	Edu+ %
	n=3 BIOLOGICAL REPLICATES
	PCIC2-EMPTY	PCIC2-ETV5
	28.9157	41.0182
	28.719	44.8479
	28.1829	41.784
Figure 8l	Edu%
	n=3 BIOLOGICAL REPLICATES
	PCIC2-Cre	PCICG2-Cre+DNETV5
	51.45	25.67
	40.58	22.56
	46.67	31.66

## Sheet: Figure 9
Figure 9c		n=3 biological replicates
		EMPTY VECTOR			DNETV5
		n=1	n=2	n=3	n=1	n=2	n=3
	BT88	28.673	34.765	31.776	8.6534	12.3391	6.442
	BT54	18.991	13.756	22.109	5.656	3.764	4.878
Figure 9d		n=3 biological replicates
		EMPTY VECTOR			DNETV5
		n=1	n=2	n=3	n=1	n=2	n=3
	BT88	37.85	46.221	63.256	25.23	15.76	19.12
	BT54	27.49	29.99	33.61	9.77	12.83	14.47
Figure 9e		n=3 biological replicates
		EMPTY VECTOR			DNETV5
		n=1	n=2	n=3	n=1	n=2	n=3
	BT88	1960.15	1901.47	2353.58	245.724	618.473	1449.05
	BT54	984.132	1290.35	1585.76	120.243	162.871	175.296
Figure 9f	Edu%
	Each shaded colour represents the biological replicate with respective technical replicates
	BT88-PGLP	BT88-CICWT
	35.2041	23.8411
	38.0282	29.4118
	32.2917	34.4262
	32.5	37.6033
	36.0465	28.125
	34.7107	29.2835
	40.146	29.1667
	40.367	30.8492
	39.7849	28.7474
	40.2878	35.3591
	42.6087	31.2684
	43.6047	29.4643
	46.1165	28.0088
	25.1613	30.3258
	34.0314	32.0988
	33.3333	34.434
	40.4255	33.5366
	38.3333	27.6243
	38.4615	33.3333
	47.6471	29.0323
	41.039	31.4159
	38.4106	25.6637
	39.6825	30.9859
	32.5342	26.601
	42.2764	28.453
Figure 9f	sphere count
	n=3 biological replicates
	EMPTY VECTOR			DNETV5
	n=1	n=2	n=3	n=1	n=2	n=3
	45.7	39.645	34.87	22.123	25.32	18.39
Figure 9f	sphere volume
	n=3 biological replicates
	EMPTY VECTOR			DNETV5
	n=1	n=2	n=3	n=1	n=2	n=3
	2415.22	2004.75	2892.38	1546.49	1276.05	1336.05
Figure 9h	n= 7 Biological replicates
	TUJ1+/DAPI
	BT88-PB(CAG)GL-Empty	BT88-PB(CAG)GL-DNETV5	BT88-CIC overexpression
	47.027	55.7692	67
	53.0102	39.4737	70.5882
	41.8182	56.4103	72.3301
	51.2871	43.0168	41.3534
	48.996	46.7681	59.3939
	41.1765	50.6977	53.944
	47.9412	58.871	61.0619
	n= 7 Biological replicates
	GFAP+/DAPI
	BT88-PB(CAG)GL-Empty	BT88-PB(CAG)GL-DNETV5	BT88-CIC overexpression
	46.6102	61.7886	56.0606
	54.8872	53.719	50.5747
	54.5455	48	60.5634
	50	37.8641	58.1169
	62.2951	38.806	48.5714
	41.4634	51.4451	66.8478
	57.5758	62.963	55.2846
	n= 6 Biological replicates
	OLIG2+/DAPI
	BT88-PB(CAG)GL-Empty	BT88-PB(CAG)GL-DNETV5	BT88-CIC overexpression
	84.6021	51.7117	52.6699
	72.4238	49.2788	46.5116
	68.6654	51.4634	57.1042
	84.4059	45.1467	59.588
	83.2383	55.6474	47.4048
	89.3939	51.2195	67.1336
	n= 6 Biological replicates
	CNPase+/DAPI
	BT88-PB(CAG)GL-Empty	BT88-PB(CAG)GL-DNETV5	BT88-CIC overexpression
	33.7423	49.8258	58.9862
	42.2846	63.6585	67.5
	46.4789	43.6019	58.5308
	31.6716	80	56.383
	39.726	55.9406	64.2336
	36.7232	52.7473	45.9069

## Sheet: Figure 10
Figure 10b	n= 5 mice per group
	BT88-Empty	BT88-CIC
	5378	445.9
	4779	234.1
	4615	342.8
	3921	123.4
	10100	245
Figure 10g	n= 5 mice per group		Event: 0=Alive 1=Death
	Days elapsed	BT88-EMPTY	BT88-CIC
	133	1
	140	1
	148	1
	148	1
	154	1
	224		0
	224		0
	224		0
	224		0
	224		0
Figure 10h	n= 5 mice per group		Event: 0=Alive 1=Death
	Days elapsed	BT88-EMPTY	BT88-DNETV5
	145	1
	159	1
	163	1
	167	1
	173	1
	224		0
	188		0
	224		0
	224		0
	224		0

[truncated: 6 more sheets: Figure S2, Figure S3, FigureS4, Figure S5, FigureS6, FigureS7]
